# Supplementary material for: Expression Profile of Human Fc Receptors in Mucosal Tissue: Implications for Antibody-Dependent Cellular Effector Functions Targeting HIV-1 Transmission
Source: PLoS One. 2016 May 10;11(5):e0154656. doi: 10.1371/journal.pone.0154656 (PMC4862624; doi:10.1371/journal.pone.0154656)
Supplement: S1 Data — (XLSX) [file pone.0154656.s001.xlsx]

## Sheet: Fig 1A
	Penile Tissue									Cervical Tissue					Colorectal Tissue						RBC-Lysed Whole Blood
T-Cells	22.8	59.4	8.17	39.5	55.5					23.1	9.13	4.34	27.4		7.14	6.43	1.51				3.08	14.7	3.46	11.15	14.35	6.765
CD14+ Monocytic Cells	0.0349667	0.0828	0.0563525	0.375	0.703	1.565	1.565	0.097	1.12	0.0959	0.537	0.415	1.16	0.624	0.107	0.96	4.737	4.737	1.63	6.93	3.49	3.71	3.28	6.99	5.52	5.95
B-Cells	0.048	0.147	0.009	0.375	1.43	0.602	0.318				3.145	0.598	0.537	0.762	1.36	3.723	6.347	10.39	1.485		0.115	0.234	0.0822	0.0867	0.06	0.0762
Myeloid DC	0.0209667	0.0277667	0.03135	0.762	2.21	0.801	0.7335	0.0754	1.16	0.0379	0.124	0.251	0.354	0.133	3.12		0.135	0.051	0.077		0.231	0.35	0.161	0.153	0.0616	0.144
NK Cells	2.35	8.39	3.785	3.06	11.7					4.16	2.66	0.244	1.05		0.1935	0.604	0.49				0.882	3.09	0.999	1.895	0.865	1.4
NKT Cells	1.13	2.33	0.9555	3.54	2					6.15	1.14	0.434	5.27		0.346	0.2785	0.125				0.365	3.49	0.643	1.305	3.71	0.316
Neutrophils	0.647	1.48	6.395	1.11	1.87					0.399	12.9	0.0542	0.844		0.7625	42.9	7.12				86.6	64.2	86.3	76.95	73.5	68.75

## Sheet: Fig 1B
	CD14+									mDC									NK Cells
Penile Tissue	0.0349667	0.0828	0.0563525	0.375	0.703	1.565	1.565	0.097	1.12	0.0209667	0.0277667	0.03135	0.762	2.21	0.801	0.7335	0.0754	1.16	2.35	8.39	3.785	3.06	11.7
Cervical Tissue	0.0959	0.537	0.415	1.16	0.624					0.0379	0.124	0.251	0.354	0.133					4.16	2.66	0.244	1.05
Colorectal Tissue	0.107	0.96	4.737	4.737	1.63	6.93				3.12		0.135	0.051	0.077					0.1935	0.604	0.49
RBC-Whole Blood	3.49	3.71	3.28	6.99	5.52	5.95				0.231	0.35	0.161	0.153	0.0616	0.144				0.882	3.09	0.999	1.895	0.865	1.4

## Sheet: Fig 3A
	Penile Tissue									Cervical Tissue				Colorectal Tissue							RBC-Lysed Whole Blood
CD16+	0	0	0	0.12	0	0	0	0.19	4.07	0	0	5.88	0	0	0.24	0.7	0.02	3.26	1.28	0	18.4	3.77	7.67	6.38	2.12	3.62
CD32+	3.08	24.2	16.9	34.7	66.5	93.15	95.5	2.49	83.2	38.5	69.6	77.6	50	4.11	16.85	41.87	5.61	28.03	96.05	92.5	99.7	99.5	99.9	100	100	99.9
CD64+	4.62	0	6.69	11.08	0.82	71.3	77.7	1.63	73.2	3.85	39.1	67.1	0	8.22	5.84	50	1.57	23.93	71.05	60.4	59.3	71	57	69.7	74.6	69
CD89+	4.62	18.2	5.68	24.17	45.3	85.65	89.3	6.59	44.2	42.3	34.8	37.6	0	2.74	13.1	21.87	10.56	19.13	81.95	81	99	98.5	99.4	98.2	98.4	99.8

## Sheet: Fig 3B&C
Cellular Source	Replicate	16+32+64+89+	16+32+64+89-	16+32+64-89+	16+32+64-89-	16+32-64+89+	16+32-64+89-	16+32-64-89+	16+32-64-89-	16-32+64+89+	16-32+64+89-	16-32+64-89+	16-32+64-89-	16-32-64+89+	16-32-64+89-	16-32-64-89+	16-32-64-89-	16-23-32+64+89+	16-23-32+64+89-	16-23-32+64-89+	16-23-32+64-89-	16-23-32-64+89+	16-23-32-64+89-	16-23-32-64-89+	16-23-32-64-89-
Penile Tissue	1	0	0	0	0	0	0	0	0	3.08	0	0	0	0	1.54	1.54	93.8	4.49667	5.52333	0.726667	3.48667	0	0.68	1.75	80.0667
Penile Tissue	2	0	0	0	0	0	0	0	0	0	0	18.2	6.06	0	0	0	75.8	15.3067	6.49	7.19167	3.31333	0.446333	0.753	4.055	58.5
Penile Tissue	3	0	0	0	0	0	0	0	0	3.19667	3.49667	1.79333	8.41	0	0	0.686667	82.4	0.9045	0.51525	0	0.1645	0	0	4.62	92.2
Penile Tissue	4	0	0	0.124333	0	0	0	0	0	5.04667	5.70333	16.4267	7.39667	0	0.332667	2.57	62.3667	0	0	0	0	0	1.52	1.52	92.4
Penile Tissue	5	0	0	0	0	0	0	0	0	0	0.816	36.7	28.6	0	0	8.57	25.3	3.7	0	7.41	3.7	0	0	0	85.2
Penile Tissue	6	0	0	0	0	0	0	0	0	64.85	5.815	20.6	1.87	0	0.6035	0.1925	6.05	77.2	11.09	6.19	0.3935	0.1845	0.209	0.578	4.17
Penile Tissue	7	0	0	0	0	0	0	0	0	72.7	4.96	16.1	1.65	0	0	0.413	4.13	62.65	12.35	8.075	1.673	4.175	1.119	2.725	6.805
Penile Tissue	8	0	0	0	0	0	0	0	0.18525	1.255	0.37	0.37	0.4925	0	0	4.96	92.375	14.2	2.24	29.9	20.1	0.498	1.49	3.98	25.6
Penile Tissue	9	2.98	0.271	0.271	0.271	0	0	0	0.271	39.6	28.5	1.36	10	0	1.9	0	14.6	48.3	23.7	2.64	12.1	0	0	0.264	10.8
AVERAGE		0.331111	0.0301111	0.0439259	0.0301111	0	0	0	0.0506944	21.0809	5.51789	12.3944	7.16435	0	0.486241	2.10357	50.758	25.1953	6.87873	6.9037	4.99233	0.589315	0.641222	2.16578	50.638
Cervical Tissue	1	0	0	0	0	0	0	0	0	3.85	0	30.8	3.85	0	0	7.69	53.8	6.9	0	22.4	6.9	0	3.45	0	37.9
Cervical Tissue	2	0	0	0	0	0	0	0	0	26.1	13	8.7	21.7	0	0	0	30.4	1.16	1.16	2.33	19.8	1.16	2.33	0	62.8
Cervical Tissue	3	5.88	0	0	0	0	0	0	0	27.1	29.4	1.18	14.1	3.53	1.18	0	17.6	2.13	13.8	0	2.66	0.532	7.98	1.06	53.7
Cervical Tissue	4	0	0	0	0	0	0	0	0	0	0	0	50	0	0	0	50	0	1.925	1.925	10	0	0	0	72.7
AVERAGE		1.47	0	0	0	0	0	0	0	14.2625	10.6	10.17	22.4125	0.8825	0.295	1.9225	37.95	2.5475	4.22125	6.66375	9.84	0.423	3.44	0.265	56.775
Colorectal Tissue	1	0	0	0	0	0	0	0	0	1.37	1.37	0	1.37	0	5.48	1.37	89	0.559	0.279	0.279	1.12	0.279	8.38	0.838	65.4
Colorectal Tissue	2	0	0	0.238	0	0	0	0	0	1.735	0.238	8.63	6.06	0.1605	3.7	2.355	76.9	0	0	0.20365	0.59925	0.22025	0.5962	3.166	94.075
Colorectal Tissue	3	0	0.696	0	0	0	0	0	0	11.9667	20.3667	4.15	4.69333	2.85	14.1367	2.93333	38.2333	0.0650667	0.0860333	0.251	4.08333	0.0223667	0.771667	3.72333	89.7667
Colorectal Tissue	4	0.00856667	0	0	0	0.00856667	0	0	0	0.0606667	0.195	0.188367	1.11333	0.217367	0.591667	10.0767	87.4667	1.75	0.387	0.47	1.57	0.161	4.79	0.238	79.8
Colorectal Tissue	5	3.25667	0	0	0	0	0	0	0	4.46667	4.69667	3.83333	11.7667	1.28333	10.23	6.25667	54.1667	0.468667	0.649	0.833	0.825667	0.478333	51.5333	3.27333	39.6667
Colorectal Tissue	6	0	0	1.28	0	0	0	0	0	68.3	2.695	12.295	11.425	0	0	0	3.975	0.756667	2.35	3.83333	2.87333	0	7.48333	3.32	66.0333
Colorectal Tissue	7	0	0	0	0	0	0	0	0	57.9	2.5	23.2	8.93	0	0	0	7.5	0.5999	0.625172	0.978331	1.84526	0.193492	12.2591	2.42644	72.4569
AVERAGE		0.466462	0.0994286	0.216857	0	0.00122381	0	0	0	20.8284	4.58019	7.47096	6.47976	0.644457	4.8769	3.28452	51.0345	85.9	0.2525	8.03	0.03795	3.835	0.1455	1.45	0.04965
Whole Blood	1	4.1	0	14.3	0	0	0	0	0	54.8	0.381	25.5	0.524	0.0477	0	0.238	0.0477
Whole Blood	2	0.395	0	3.37	0	0	0	0	0	69.8	0.668	24.8	0.425	0.0304	0.0608	0.0304	0.365
Whole Blood	3	0.74	0	6.94	0	0	0	0	0	56.1	0.231	35.8	0.185	0	0	0	0.0925
Whole Blood	4	0.24	0.00667	6.12	0.00667	0	0	0	0	68.3	1.15	23.5	0.594	0.00667	0.0133	0.0133	0.0133
Whole Blood	5	0.254	0.00939	1.83	0.0282	0	0	0	0	73.4	0.961	22.9	0.551	0	0	0.00626	0.0313
Whole Blood	6	0.196	0	3.43	0	0	0	0	0	68.8	0.0762	27.5	0.0435	0	0	0	0.0109
AVERAGE		0.9875	0.00267667	5.99833	0.00581167	0	0	0	0	65.2	0.577867	26.6667	0.387083	0.0141283	0.01235	0.0479933	0.09345

## Sheet: Fig 4A
	Penile Tissue									Cervical Tissue				Colorectal Tissue						RBC-Lysed Whole Blood
CD16+	0	0	0	0	0.21	0	0	0	1.61	0	0	0	0	0.14	0.57	0	0	0	2.74	4.42	2.45	4.11	1.89	7.19	12
CD32+	39	40.2	20	24.07	1.71	83.45	60.9	2.16	94	3.15	70.6	86.4	50	35.8	46.2	33.03	28.5	57.1	55.5	81.6	96.7	98.2	80.2	98	97.6
CD64+	3.68	1.09	1.84	0.78	0.43	7.72	4.35	2.89	30.1	0	11.8	22.7	8.35	6.86	8.06	7.41	10.72	6.74	4.09	3.06	1.05	3.2	0.515	0	0.533
CD89+	10.3	8.7	0.89	16.79	6.4	21.6	8.7	0.33	1.61	4.05	11.8	33.3	8.35	4.56	13.1	6.46	4.74	2.55	3.21	7.14	3.5	39.3	2.41	4.99	30.1

## Sheet: Fig 4B&C
Cellular Source	Replicate	16+32+64+89+	16+32+64+89-	16+32+64-89+	16+32+64-89-	16+32-64+89+	16+32-64+89-	16+32-64-89+	16+32-64-89-	16-32+64+89+	16-32+64+89-	16-32+64-89+	16-32+64-89-	16-32-64+89+	16-32-64+89-	16-32-64-89+	16-32-64-89-
Penile Tissue	1	0	0	0	0	0	0	0	0	0	0	4.41	34.6	0	3.68	5.88	51.5
Penile Tissue	2	0	0	0	0	0	0	0	0	0	0	5.43	34.8	0	1.09	3.26	55.4
Penile Tissue	3	0	0	0	0	0	0	0	0	0	0.53	0.36	19.11	0	1.31333	0.53	78.1333
Penile Tissue	4	0	0	0	0	0	0	0	0	0.463333	0	15.86	7.73667	0	0.314333	0.473333	75.1333
Penile Tissue	5	0	0	0	0	0	0	0.213	0	0	0.213	0.426	1.07	0	0.213	5.76	92.1
Penile Tissue	6	0	0	0	0	0	0	0	0	1.745	5.38	19.25	57.1	0.3225	0.2745	0.2745	15.65
Penile Tissue	7	0	0	0	0	0	0	0	0	0	2.9	8.7	49.3	0	1.45	0	37.7
Penile Tissue	8	0	0	0	0	0	0	0	0	0	0	0.3325	1.8225	0	2.885	0	94.95
Penile Tissue	9	1.2	0	0.402	0	0	0	0	0	0	28.5	0	63.9	0	0.402	0	5.62
AVERAGE		0.133333	0	0.0446667	0	0	0	0.0236667	0	0.24537	4.16922	6.08539	29.9377	0.0358333	1.29135	1.79754	56.243
Cervical Tissue	1	0	0	0	0	0	0	0	0	0	0	1.35	1.8	0	0	2.7	94.1
Cervical Tissue	2	0	0	0	0	0	0	0	0	0	5.88	11.8	52.9	0	5.88	0	23.5
Cervical Tissue	3	0	0	0	0	0	0	0	0	9.09	7.58	22.7	47	1.52	4.55	0	7.58
Cervical Tissue	4	0	0	0	0	0	0	0	0	0	8.35	8.35	33.3	0	0	0	50
AVERAGE		0	0	0	0	0	0	0	0	2.2725	5.4525	11.05	33.75	0.38	2.6075	0.675	43.795
Colorectal Tissue	1	0	0	0	0	0	0.141	0	0	0.047	0.564	1.41	33.8	0.282	5.83	2.82	55.1
Colorectal Tissue	2	0	0	0.13	0	0	0.182	0	0.2605	0.5725	0.312	10.45	34.75	0.3635	6.63	1.585	44.8
Colorectal Tissue	3
Colorectal Tissue	4	0	0	0	0	0	0	0	0	0.909333	0.456333	3.74	27.9333	0.456333	5.59333	1.34833	59.6
Colorectal Tissue	5	0	0	0	0	0	0	0	0	0.943333	2.33667	2.77	22.4667	0.63	6.79667	0.4	63.6333
Colorectal Tissue	6	0	0	0	0	0	0	0	0	1.009	3.61	1.3	51.15	0	2.115	0.2405	40.55
Colorectal Tissue	7	0.199	0	1.39	0.975	0	0	0	0.18	0.72	2.23	0.72	49.3	0	0.937	0.18	43.1
AVERAGE		0.0331667	0	0.253333	0.1625	0	0.0538333	0	0.0734167	0.700194	1.58483	3.39833	36.5667	0.288639	4.65033	1.09564	51.1306
Whole Blood	1	1.36	0	2.38	0.68	0	0	0	0	1.02	0	1.7	74.5	0.34	0.34	0.34	17.3
Whole Blood	2	0.525	0	0.701	1.23	0	0	0	0	0.35	0.175	1.93	91.8	0	0	0	3.33
Whole Blood	3	1.83	0	1.83	0.457	0	0	0	0	1.37	0	34.2	58.4	0	0	0	1.83
Whole Blood	4	0.172	0	1.55	0.172	0	0	0	0	0	0.344	0.687	77.3	0	0	0	19.8
Whole Blood	5	0	0	3.71	3.48	0	0	0	0	0	0	1.28	89.6	0	0	0	1.97
Whole Blood	6	0.267	0	11.2	0.533	0	0	0	0	0	0.267	18.7	66.7	0	0	0	2.4
AVERAGE		0.692333	0	3.56183	1.092	0	0	0	0	0.456667	0.131	9.7495	76.3833	0.0566667	0.0566667	0.0566667	7.77167

## Sheet: Fig 5A
	Penile Tissue					Cervical Tissue				Colorectal Tissue			RBC-Lysed Whole Blood
CD16+	30.6	55.4	94.1	53	92.7	28.6	77.8	60	87.7	4.145	21.15	1.03	77	79.4	81.1	93.1	71	87.05
CD32+	1.02	1.61	0.633	4.99	3.45	85.7	0	0	0	0.761	30.6	37.8	5.97	10.3	14.2	3.53	1.205	11.4
CD64+	1.02	2.81	0.5925	0.2	2.51	14.3	11.1	0	0	7.115	28.4	0.476	11	10.5	12.7	17.2	10.515	26.7
CD89+	6.12	0.402	0.2665	0.496	0.538	71.4	0	20	0	2.78	36.5	0.42	10.5	9.77	12.5	4.985	7.68	20.85

## Sheet: Fig 5B&C
Cellular Source	Replicate	16+32+64+89+	16+32+64+89-	16+32+64-89+	16+32+64-89-	16+32-64+89+	16+32-64+89-	16+32-64-89+	16+32-64-89-	16-32+64+89+	16-32+64+89-	16-32+64-89+	16-32+64-89-	16-32-64+89+	16-32-64+89-	16-32-64-89+	16-32-64-89-
Penile Tissue	1	0	0	0	0	0	0	3.06	27.6	0	0	0	1.02	0	1.02	3.06	64.3
Penile Tissue	2	0	0	0	0	0	0.803	0	54.6	0.402	0.402	0	0.803	0	1.2	0	41.8
Penile Tissue	3	0	0.0665	0	0.429	0	0.0665	0.23	52.1	0	0.0665	0.133	4.29	0	0	0.133	42.4
Penile Tissue	4	0	0	0	0.06145	0.04235	0.17	0.02825	93.75	0.123	0.0473	0	0.402	0.05895	0.151	0.0141	5.14
Penile Tissue	5	0	0.0897	0	1.84	0.0449	1.7	0.0897	89	0.359	0.269	0	0.897	0.0449	0	0	5.7
AVERAGE		0	0.03124	0	0.46609	0.01745	0.5479	0.68159	63.41	0.1768	0.15696	0.0266	1.4824	0.02077	0.4742	0.64142	31.868
Cervical Tissue	1	0	0	0	0	0	0	0	87.7	0	0	0	0	0	0	0	12.3
Cervical Tissue	2	0	0	0	14.3	0	0	0	14.3	14.3	0	57.1	0	0	0	0	0
Cervical Tissue	3	0	0	0	0	0	11.1	0	66.7	0	0	0	0	0	0	0	22.2
Cervical Tissue	4	0	0	0	0	0	0	20	40	0	0	0	0	0	0	0	40
AVERAGE		0	0	0	3.575	0	2.775	5	52.175	3.575	0	14.275	0	0	0	0	18.625
Colorectal Tissue	1	0	0	0	0	0	0	0	4.145	0.495	0.266	0	0	0.495	5.86	1.79	86.95
Colorectal Tissue	2	0.758	0	0	0	0	0	0	20.4	23.35	0.413	5.515	0.5515	3.655	0.2065	3.17	42
Colorectal Tissue	3	0	0	0	0.27	0.0316	0.0568	0	0.668	0.237	0.0568	0.0619	37.2	0	0.0933	0.0895	61.3
AVERAGE		0.252667	0	0	0.09	0.0105333	0.0189333	0	8.40433	8.02733	0.245267	1.85897	12.5838	1.38333	2.05327	1.68317	63.4167
Whole Blood	1	0.842	0.0766	0.0766	0.23	0.306	1.3	0.306	73.9	3.83	0.153	0.689	0.0766	4.06	0.459	0.383	13.3
Whole Blood	2	0.634	0	0.0437	0.24	0.0656	1.11	0.109	77.2	6.95	0.459	0.743	1.2	1.05	0.219	0.175	9.82
Whole Blood	3	1.48	0	0	1.2	0.0705	0.846	0.141	77.4	8.88	0.493	1.06	1.13	0.705	0.211	0.141	6.27
Whole Blood	4	1.95	0.1635	0	0.451	2.155	11.95	0.04095	76.4	0.2875	0	0	0.6775	0.5335	0.226	0.02045	5.17
Whole Blood	5	0.04515	0	0	0.2785	2.785	2.18	0.186	65.55	0.04765	0	0	0.8305	4.25	1.199	0.3665	22.35
Whole Blood	6	7.455	0.252	0	0.8155	9.86	4.715	0.0635	63.95	0.597	0.187	0	2.105	2.89	0.7545	0	6.405
AVERAGE		2.06769	0.0820167	0.02005	0.535833	2.54035	3.6835	0.141075	72.4	3.43203	0.215333	0.415333	1.00327	2.24808	0.511417	0.180992	10.5525

## Sheet: S1 Fig
	A
	ug/mL	CD3+	CD4+	CD8+	CD19+
	0	77.3	31.9	31.1	5.45
	1.56	73.5	33.1	32.9	5.5
	3.125	74.5	33.5	30.1	5.52
	6.25	70.7	31.6	29.1	7.64
	12.5	75.5	28.9	31.1	5.28
	25	70.1	20.6	24.9	6.11
	50	77.2	0.463	29.3	3.89
	B
		With Digestion			Without Digestion
	T-cells	5.5	23.9	4.53	3.08	14.7	3.46
	CD14+	2.3	3.9	2.01	6.23	12.7	5.84
	B-cells	0.501	0.479	0.362	0.172	0.379	0.109
	mDC	0.323	0.677	0.203	0.242	0.342	0.238
	NK cells	1.33	4.09	0.355	0.882	3.09	0.999
	NKT cells	0.304	2.22	0.243	0.365	3.49	0.643
	Neutrophils	87	61.9	89.7	86.6	64.2	86.3
